# Supplementary material for: Molecular subtypes and differentiation programmes of glioma stem cells as determinants of extracellular vesicle profiles and endothelial cell-stimulating activities
Source: J Extracell Vesicles. 2018 Jul 17;7(1):1490144. doi: 10.1080/20013078.2018.1490144 (PMC6052423; doi:10.1080/20013078.2018.1490144)
Supplement: Supplemental Material [file ZJEV_A_1490144_SM0503.zip]

Archive with 12 entries (12 files):
- 0Spinelli_JEV_FINAL_new_graphs_jr_Page_11.tiff
- 0Spinelli_JEV_FINAL_new_graphs_jr_Page_12.tiff
- 0Spinelli_JEV_FINAL_new_graphs_jr_Page_13.tiff
- 0Spinelli_JEV_FINAL_new_graphs_jr_Page_14.tiff
- 0Spinelli_JEV_FINAL_new_graphs_jr_Page_15.tiff
- 0Spinelli_JEV_FINAL_new_graphs_jr_Page_16.tiff
- 0Spinelli_JEV_FINAL_new_graphs_jr_Page_17.tiff
- 0Spinelli_JEV_FINAL_new_graphs_jr_Page_18.tiff
- 0Spinelli_JEV_FINAL_new_graphs_jr_Page_19.tiff
- 0Spinelli_JEV_FINAL_new_graphs_jr_Page_20.tiff
- 0Spinelli_JEV_FINAL_new_graphs_jr_Page_21.tiff
- 0Spinelli_JEV_FINAL_new_graphs_jr_Page_22.tiff
